# Supplementary material for: cepip: context-dependent epigenomic weighting for prioritization of regulatory variants and disease-associated genes
Source: Genome Biol. 2017 Mar 16;18:52. doi: 10.1186/s13059-017-1177-3 (PMC5356314; doi:10.1186/s13059-017-1177-3)
Supplement: Additional file 2: — Descriptions and abbreviations of the 127 tissues/cell types. (XLSX 14 kb) [file 13059_2017_1177_MOESM2_ESM.xlsx]

## Sheet: Sheet1
Lineage Group	Epigenome Mnemonic	Epigenome Name	Anatomy	Type
ESC	ESC.I3	ES-I3 Cell Line	ESC	CellLine
ESC	ESC.WA7	ES-WA7 Cell Line	ESC	CellLine
ESC	ESC.H1	H1 Cell Line	ESC	CellLine
ES-deriv	ESDR.H1.BMP4.MESO	H1 BMP4 Derived Mesendoderm Cultured Cells	ESC_DERIVED	CellLineDerived
ES-deriv	ESDR.H1.BMP4.TROP	H1 BMP4 Derived Trophoblast Cultured Cells	ESC_DERIVED	CellLineDerived
ES-deriv	ESDR.H1.MSC	H1 Derived Mesenchymal Stem Cells	ESC_DERIVED	CellLineDerived
ES-deriv	ESDR.H1.NEUR.PROG	H1 Derived Neuronal Progenitor Cultured Cells	ESC_DERIVED	CellLineDerived
ESC	ESC.H9	H9 Cell Line	ESC	CellLine
ES-deriv	ESDR.H9.NEUR.PROG	H9 Derived Neuronal Progenitor Cultured Cells	ESC_DERIVED	CellLineDerived
ES-deriv	ESDR.H9.NEUR	H9 Derived Neuron Cultured Cells	ESC_DERIVED	CellLineDerived
ES-deriv	ESDR.CD184.ENDO	hESC Derived CD184+ Endoderm Cultured Cells	ESC_DERIVED	CellLineDerived
ES-deriv	ESDR.CD56.ECTO	hESC Derived CD56+ Ectoderm Cultured Cells	ESC_DERIVED	CellLineDerived
ES-deriv	ESDR.CD56.MESO	hESC Derived CD56+ Mesoderm Cultured Cells	ESC_DERIVED	CellLineDerived
ESC	ESC.HUES48	HUES48 Cell Line	ESC	CellLine
ESC	ESC.HUES6	HUES6 Cell Line	ESC	CellLine
ESC	ESC.HUES64	HUES64 Cell Line	ESC	CellLine
IMR90	LNG.IMR90	IMR90 fetal lung fibroblasts Cell Line	LUNG	CellLine
iPSC	IPSC.15b	iPS-15b Cell Line	IPSC	CellLine
iPSC	IPSC.18	iPS-18 Cell Line	IPSC	CellLine
iPSC	IPSC.20B	iPS-20b Cell Line	IPSC	CellLine
iPSC	IPSC.DF.6.9	iPS DF 6.9 Cell Line	IPSC	CellLine
iPSC	IPSC.DF.19.11	iPS DF 19.11 Cell Line	IPSC	CellLine
Mesench	FAT.MSC.DR.ADIP	Mesenchymal Stem Cell Derived Adipocyte Cultured Cells	FAT	CellLineDerived
ESC	ESC.4STAR	Cell Line	ESC	CellLine
Mesench	FAT.ADIP.DR.MSC	Adipose Derived Mesenchymal Stem Cell Cultured Cells	FAT	PrimaryCell
Mesench	STRM.MRW.MSC	Bone Marrow Derived Cultured Mesenchymal Stem Cells	NECTIVE	PrimaryCell
Epithelial	BRST.MYO	Breast Myoepithelial Primary Cells	BREAST	PrimaryCell
Epithelial	BRST.HMEC.35	Breast variant Human Mammary Epithelial Cells (vHMEC)	BREAST	PrimaryCell
HSC & B-cell	BLD.CD14.PC	Primary monocytes from peripheral blood	BLOOD	PrimaryCell
HSC & B-cell	BLD.CD15.PC	Primary neutrophils from peripheral blood	BLOOD	PrimaryCell
HSC & B-cell	BLD.CD19.CPC	Primary B cells from cord blood	BLOOD	PrimaryCell
HSC & B-cell	BLD.CD19.PPC	Primary B cells from peripheral blood	BLOOD	PrimaryCell
Blood & T-cell	BLD.CD3.CPC	Primary T cells from cord blood	BLOOD	PrimaryCell
Blood & T-cell	BLD.CD3.PPC	Primary T cells from peripheral blood	BLOOD	PrimaryCell
HSC & B-cell	BLD.CD34.PC	Primary hematopoietic stem cells	BLOOD	PrimaryCell
HSC & B-cell	BLD.CD34.CC	Primary hematopoietic stem cells short term culture	BLOOD	PrimaryCell
Blood & T-cell	BLD.CD4.MPC	Primary T helper memory cells from peripheral blood 2	BLOOD	PrimaryCell
Blood & T-cell	BLD.CD4.NPC	Primary T helper naive cells from peripheral blood	BLOOD	PrimaryCell
Blood & T-cell	BLD.CD4.CD25M.CD45RA.NPC	Primary T helper naive cells from peripheral blood	BLOOD	PrimaryCell
Blood & T-cell	BLD.CD4.CD25M.CD45RO.MPC	Primary T helper memory cells from peripheral blood 1	BLOOD	PrimaryCell
Blood & T-cell	BLD.CD4.CD25M.IL17M.PL.TPC	Primary T helper cells PMA-I stimulated	BLOOD	PrimaryCell
Blood & T-cell	BLD.CD4.CD25M.IL17P.PL.TPC	Primary T helper 17 cells PMA-I stimulated	BLOOD	PrimaryCell
Blood & T-cell	BLD.CD4.CD25M.TPC	Primary T helper cells from peripheral blood	BLOOD	PrimaryCell
Blood & T-cell	BLD.CD4.CD25.CD127M.TREGPC	Primary T regulatory cells from peripheral blood	BLOOD	PrimaryCell
Blood & T-cell	BLD.CD4.CD25I.CD127.TMEMPC	Primary T cells effector/memory enriched from peripheral blood	BLOOD	PrimaryCell
HSC & B-cell	BLD.CD56.PC	Primary Natural Killer cells from peripheral blood	BLOOD	PrimaryCell
Blood & T-cell	BLD.CD8.NPC	Primary T killer naive cells from peripheral blood	BLOOD	PrimaryCell
Blood & T-cell	BLD.CD8.MPC	Primary T killer memory cells from peripheral blood	BLOOD	PrimaryCell
Mesench	STRM.CHON.MRW.DR.MSC	Mesenchymal Stem Cell Derived Chondrocyte Cultured Cells	NECTIVE	PrimaryCell
HSC & B-cell	BLD.MOB.CD34.PC.F	Primary hematopoietic stem cells G-CSF-mobilized Female	BLOOD	PrimaryCell
HSC & B-cell	BLD.MOB.CD34.PC.M	Primary hematopoietic stem cells G-CSF-mobilized Male	BLOOD	PrimaryCell
Myosat	MUS.SAT	Muscle Satellite Cultured Cells	MUSCLE	PrimaryCell
Neurosph	BRN.CRTX.DR.NRSPHR	Cortex derived primary cultured neurospheres	BRAIN	PrimaryCell
Neurosph	BRN.GANGEM.DR.NRSPHR	Ganglion Eminence derived primary cultured neurospheres	BRAIN	PrimaryCell
Epithelial	SKIN.PEN.FRSK.FIB.01	Foreskin Fibroblast Primary Cells skin01	SKIN	PrimaryCell
Epithelial	SKIN.PEN.FRSK.FIB.02	Foreskin Fibroblast Primary Cells skin02	SKIN	PrimaryCell
Epithelial	SKIN.PEN.FRSK.KER.02	Foreskin Keratinocyte Primary Cells skin02	SKIN	PrimaryCell
Epithelial	SKIN.PEN.FRSK.KER.03	Foreskin Keratinocyte Primary Cells skin03	SKIN	PrimaryCell
Epithelial	SKIN.PEN.FRSK.MEL.01	Foreskin Melanocyte Primary Cells skin01	SKIN	PrimaryCell
Epithelial	SKIN.PEN.FRSK.MEL.03	Foreskin Melanocyte Primary Cells skin03	SKIN	PrimaryCell
Blood & T-cell	BLD.PER.MONUC.PC	Primary mononuclear cells from peripheral blood	BLOOD	PrimaryCell
Adipose	FAT.ADIP.NUC	Adipose Nuclei	FAT	PrimaryTissue
Heart	VAS.AOR	Aorta	VASCULAR	PrimaryTissue
Other	LIV.ADLT	Liver	LIVER	PrimaryTissue
Brain	BRN.ANG.GYR	Brain Angular Gyrus	BRAIN	PrimaryTissue
Brain	BRN.ANT.CAUD	Brain Anterior Caudate	BRAIN	PrimaryTissue
Brain	BRN.CING.GYR	Brain Cingulate Gyrus	BRAIN	PrimaryTissue
Brain	BRN.GRM.MTRX	Brain Germinal Matrix	BRAIN	PrimaryTissue
Brain	BRN.HIPP.MID	Brain Hippocampus Middle	BRAIN	PrimaryTissue
Brain	BRN.INF.TMP	Brain Inferior Temporal Lobe	BRAIN	PrimaryTissue
Brain	BRN.DL.PRFRNTL.CRTX	Brain Dorsolateral Prefrontal Cortex	BRAIN	PrimaryTissue
Brain	BRN.SUB.NIG	Brain Substantia Nigra	BRAIN	PrimaryTissue
Digestive	GI.CLN.MUC	Colonic Mucosa	GI_COLON	PrimaryTissue
Sm. Muscle	GI.CLN.SM.MUS	Colon Smooth Muscle	GI_COLON	PrimaryTissue
Digestive	GI.DUO.MUC	Duodenum Mucosa	GI_DUODENUM	PrimaryTissue
Sm. Muscle	GI.DUO.SM.MUS	Duodenum Smooth Muscle	GI_DUODENUM	PrimaryTissue
Digestive	GI.ESO	Esophagus	S	PrimaryTissue
Other	ADRL.GLND.FET	Fetal Adrenal Gland	ADRENAL	PrimaryTissue
Brain	BRN.FET.M	Fetal Brain Male	BRAIN	PrimaryTissue
Brain	BRN.FET.F	Fetal Brain Female	BRAIN	PrimaryTissue
Heart	HRT.FET	Fetal Heart	HEART	PrimaryTissue
Digestive	GI.L.INT.FET	Fetal Intestine Large	GI_INTESTINE	PrimaryTissue
Digestive	GI.S.INT.FET	Fetal Intestine Small	GI_INTESTINE	PrimaryTissue
Other	KID.FET	Fetal Kidney	KIDNEY	PrimaryTissue
Other	PANC.ISLT	Pancreatic Islets	PANCREAS	PrimaryTissue
Other	LNG.FET	Fetal Lung	LUNG	PrimaryTissue
Muscle	MUS.TRNK.FET	Fetal Muscle Trunk	MUSCLE	PrimaryTissue
Muscle	MUS.LEG.FET	Fetal Muscle Leg	MUSCLE_LEG	PrimaryTissue
Other	PLCNT.FET	Placenta	PLACENTA	PrimaryTissue
Digestive	GI.STMC.FET	Fetal Stomach	GI_STOMACH	PrimaryTissue
Thymus	THYM.FET	Fetal Thymus	THYMUS	PrimaryTissue
Digestive	GI.STMC.GAST	Gastric	GI_STOMACH	PrimaryTissue
Heart	HRT.VENT.L	Left Ventricle	HEART	PrimaryTissue
Other	LNG	Lung	LUNG	PrimaryTissue
Other	OVRY	Ovary	OVARY	PrimaryTissue
Other	PANC	Pancreas	PANCREAS	PrimaryTissue
Other	PLCNT.AMN	Placenta Amnion	PLACENTA	PrimaryTissue
Muscle	MUS.PSOAS	Psoas Muscle	MUSCLE	PrimaryTissue
Digestive	GI.RECT.MUC.29	Rectal Mucosa Donor 29	GI_RECTUM	PrimaryTissue
Digestive	GI.RECT.MUC.31	Rectal Mucosa Donor 31	GI_RECTUM	PrimaryTissue
Sm. Muscle	GI.RECT.SM.MUS	Rectal Smooth Muscle	GI_RECTUM	PrimaryTissue
Heart	HRT.ATR.R	Right Atrium	HEART	PrimaryTissue
Heart	HRT.VNT.R	Right Ventricle	HEART	PrimaryTissue
Digestive	GI.CLN.SIG	Sigmoid Colon	GI_COLON	PrimaryTissue
Muscle	MUS.SKLT.M	Skeletal Muscle Male	MUSCLE	PrimaryTissue
Muscle	MUS.SKLT.F	Skeletal Muscle Female	MUSCLE	PrimaryTissue
Digestive	GI.S.INT	Small Intestine	GI_INTESTINE	PrimaryTissue
Digestive	GI.STMC.MUC	Stomach Mucosa	GI_STOMACH	PrimaryTissue
Sm. Muscle	GI.STMC.MUS	Stomach Smooth Muscle	GI_STOMACH	PrimaryTissue
Thymus	THYM	Thymus	THYMUS	PrimaryTissue
Other	SPLN	Spleen	SPLEEN	PrimaryTissue
ENCODE	LNG.A549.ETOH002.CNCR	A549 EtOH 0.02pct Lung Carcinoma Cell Line	LUNG	CellLine_Cancer
ENCODE	BLD.DND41.CNCR	Dnd41 TCell Leukemia Cell Line	BLOOD	CellLine_Cancer
ENCODE	BLD.GM12878	GM12878 Lymphoblastoid Cell Line	BLOOD	CellLine
ENCODE	CRVX.HELAS3.CNCR	HeLa-S3 Cervical Carcinoma Cell Line	CERVIX	CellLine_Cancer
ENCODE	LIV.HEPG2.CNCR	HepG2 Hepatocellular Carcinoma Cell Line	LIVER	CellLine_Cancer
ENCODE	BRST.HMEC	HMEC Mammary Epithelial Primary Cells	BREAST	CellLine
ENCODE	MUS.HSMM	HSMM Skeletal Muscle Myoblasts Cell Line	MUSCLE	CellLine
ENCODE	MUS.HSMMT	HSMM cell derived Skeletal Muscle Myotubes Cell Line	MUSCLE	CellLine
ENCODE	VAS.HUVEC	HUVEC Umbilical Vein Endothelial Cells Cell Line	VASCULAR	CellLine
ENCODE	BLD.K562.CNCR	K562 Leukemia Cell Line	BLOOD	CellLine
ENCODE	BLD.CD14.MONO	Monocytes-CD14+ RO01746 Cell Line	BLOOD	CellLine
ENCODE	BRN.NHA	NH-A Astrocytes Cell Line	BRAIN	CellLine
ENCODE	SKIN.NHDFAD	NHDF-Ad Adult Dermal Fibroblast Primary Cells	SKIN	CellLine
ENCODE	SKIN.NHEK	NHEK-Epidermal Keratinocyte Primary Cells	SKIN	CellLine
ENCODE	LNG.NHLF	NHLF Lung Fibroblast Primary Cells	LUNG	CellLine
ENCODE	BONE.OSTEO	Osteoblast Primary Cells	BONE	CellLine
