# Supplementary material for: cepip: context-dependent epigenomic weighting for prioritization of regulatory variants and disease-associated genes
Source: Genome Biol. 2017 Mar 16;18:52. doi: 10.1186/s13059-017-1177-3 (PMC5356314; doi:10.1186/s13059-017-1177-3)
Supplement: Additional file 3: — List of improved genes after context-dependent epigenomic weighting. (XLSX 20 kb) [file 13059_2017_1177_MOESM3_ESM.xlsx]

## Sheet: Sheet1
CELLS	Rheumatoid arthritis eGenes	Other rheumatoid arthritis-associated genes
BLD Mo-CD14+	RPP14, LOC285819, ANKRD55, INPP5B, IL11RA, BTN2A2, IRF5, TAGAP, RSBN1, BTN3A2, HIST1H2BC, TRAF1, PHF19, HFE, ZGLP1, HIST1H2BD, ABHD6, UBASH3A, HMGN4, SYNGR1, FCGR2A, BTN2A1, AGAP2, RAVER1, HSP90AB1, HSPA6, PDE4A, PXK, TMPRSS3, PTPN22, PSMD5-AS1, TNPO3, MTF1, HIST1H2AD, ICAM4, JAZF1-AS1, IFNAR1	STAT1, KCP, BTN3A3, MECP2, PCAT29, LOC100506023, LOC102723649, SNORD83B, TREH, IRAK1, LOC730098, LOC100996324, HCG11, C1orf122, SNORD43, PHLDB1, MANEAL, HIST1H3D, HIST1H2BF, YRDC, REL, MIR3202-1, HIST1H1E, CDC37, OS9, NFKBIE, PSMD5, MRPL4, GATA3-AS1, MIR4492, FAM205A, ICAM1, TFF2, C5orf30, HIST1H4C, ILF3, CYP27B1, ICAM5, LOC105374988, SLC29A1, HCFC1, CCL19, ICAM3, CCL27, EPHA10, TMEM151B, CCL21, …
BLD GM12878	SYNGR1, HSP90AB1, EOMES, HIST1H2BC, AARS2, HIST1H2BD, SLC44A2, LOC285819, PLCL2, CD40, HMGN4, HIST1H2AD, IRF5, ABHD6, RSBN1, ANKRD55, HFE, TMPRSS3, PTPN22, PAPOLG, TNPO3, ETV7, IL2RA, RBM17, LBH, CASP8, IFNAR1	CCR6, HIST1H1E, MIR3143, SPRED2, SNORD43, TFF1, LOC105374988, HIST1H4C, TAB1, QTRT1, PXT1, MIR4492, HCFC1, MIR3202-2, LINC01185, SNORD83A, LOC100506023, TCTE1, RENBP, TFF2, NAA10, AP4B1-AS1, MIR4647, SNORD83B, HIST1H2AC, BTN1A1, GPR31, MIR3202-1, ABT1, ILF3, BCL2L15, HIST1H1T, PUS10, SNORD139, ERBB2, MIR4728, HCG11, LOC100507406, SLC35B2, MIEN1, HIST1H4E, SLC29A1, NCOA5, TMEM151B, REL, HCFC1-AS1,…
BLD DND41	ICAM4, PXK, BTN2A2, SLC44A2, BTN3A2, RPP14, HMGN4, ABHD6, RSBN1, ZGLP1, AARS2, PSMD5-AS1, PDE4A, SLC35G2, ETV7, PHF19, ANKRD55, PTPN22, RAVER1, TRAF1, HSP90AB1, BTN2A1, JAZF1-AS1, JAZF1	MIR3202-2, MIR718, TMEM187, TMEM151B, MRPL4, FDX1L, NFKBIE, GPR31, ICAM3, SLC29A1, HCFC1-AS1, LOC102723649, RENBP, C5orf30, ILF3-AS1, TPI1P2, HCG11, MIR4492, NAA10, ICAM1, MIR3202-1, PUS10, TYK2, STAT1, LOC100506023, PSMD5, ICAM5, CCR6, BTN3A3, ILF3, BTN2A3P, MIR1181, MECP2, MIR6716, AP4B1-AS1, FAM205A, PXT1, GATA3, ABT1, SLC35B2, TCTE1, BCL2L15, LOC100507406, LOC105374988, PHLDB1, MIR4647, CDC37…
LIV HepG2	TMPRSS3, TRAF1, BTN2A2, ETS1, RSPH3, EOMES, UBASH3A, LOC285819, PSMD5-AS1, BTN3A1, ANKRD55, HIST1H2AD, HMGN4, AARS2, PHF19, ABHD6, SYNGR1, IRF5, TNPO3, HSP90AB1, IFNAR1, FAM167A	HIST1H3D, SNORD139, MIR3202-2, TFF1, SLC17A4, IRAK1, MECP2, HIST1H2BE, SNORD83B, SNORD83A, LOC105374988, HCFC1, SPRED2, TFF2, HIST1H2AA, SNORD43, HCFC1-AS1, HIST1H4E, HIST1H2BF, SLC35B2, PSMD5, TMEM187, LOC101929538, GPR31, CCR6, MIR4647, RPL3, TMEM151B, MIR718, MIR3202-1, HCG11, HIST1H2APS1, HIST1H4D, IFT46, SLC29A1, BTN1A1, TAF3, SLC12A5, TPI1P2, LOC101929726, ABT1, OLFML3, HIST1H2BA, MRPL4, NF…
BONE OSTEO	RBM17, BTN3A2, MTF1, ARCN1, RPP14, BTN2A1, HMGN4, ABHD6, PXK, BTN3A1, TNPO3, PAPOLG, IL2RA, PHF19, BTN2A2, PSMD5-AS1, HIST1H2AD, SLC44A2, INPP5B, IRF5, AARS2, HSP90AB1, TRAF1, IFNAR1, LBH	QTRT1, HCG11, TMEM151B, PSMD5, MIR3202-1, ABT1, MIR3202-2, PUS10, LOC105374988, LOC100506023, HIST1H4E, SLC35B2, PCAT29, RENBP, BTN3A3, C5orf30, NFKBIE, HCFC1, ILF3, TCTE1, SPRED2, MIR718, MIR6716, MIR4647, IRAK1, TAB1, LOC100130476, LOC100506403, EPHA10, TPI1P2, SLC29A1, MANEAL, YRDC, NCK1-AS1, TAF3, LOC102723649, HCFC1-AS1, TMEM187, HIST1H3D, FAM98B, BTN2A3P, LOC100507406, NAA10, PADI3, C1orf12…
BLD K562	TRAF1, AARS2, INPP5B, EOMES, PSMD5-AS1, TNPO3, HFE, TMPRSS3, PADI4, HIST1H2BD, HSP90AB1, FCGR3A, ETV7, ABHD6, FCGR2A, HMGN4, MTF1, HIST1H2BC, IRF5, PHF19, HSPA6, IFNAR1, LBH, S1PR5	HIST1H4C, HIST1H1T, TPI1P2, NFKBIE, HIST1H2AC, MIR3202-2, REL, TFF1, HIST1H1E, HCFC1, LOC101929726, YRDC, MIR6716, TMEM187, MECP2, IFNGR2, IRAK1, HCG11, MANEAL, MRPL4, PXT1, LOC100506023, RAB5B, LONRF2, TAF3, C5orf30, HCFC1-AS1, ABT1, TMEM151B, KCP, PSMD5, LINC01185, LOC100130476, C1orf122, TFF2, SLC35B2, LOC105374988, EPHA10, MIR4647, C6orf222, TREH, MIR3202-1, MIR718, SLC29A1, TCTE1, HIST1H2BJ,…
BRN NH-A	PXK, PHF19, AARS2, TAGAP, ETV7, HMGN4, BTN2A1, HSP90AB1, IL11RA, IRF5, LOC285819, RPP14, PSMD5-AS1, SYNGR1, TRAF1, ABHD6, HIST1H2AD, LBH, IFNAR1	CCL21, FAM205A, TCTE1, PSMD5, SNORD139, IRAK1, HCFC1-AS1, SNORD83A, TMEM187, MIR718, ABT1, HCFC1, FAM98B, PCAT29, IFT46, TMEM151B, RPL3, SLC29A1, MECP2, C6orf222, MIR3972, MIR3202-2, ZNF322, HIST1H2BF, MIR4647, LOC100506023, CCL27, CCL19, C5orf30, BTN1A1, SNORD83B, SPRED2, LOC730098, SNORD43, PADI3, HCG11, IFNGR2, MIR6716, LOC105374988, HIST1H4E, TAB1, SLC35B2, HIST1H3D, MIR3202-1, NFKBIE, PXT1, …
LNG NHLF	AP1M2, BTN3A1, KRI1, INPP5B, HIST1H2AD, TRAF1, IL11RA, IL2RA, BTN2A1, LOC285819, BTN3A2, TNPO3, BTN2A2, PHF19, SLC35G2, EOMES, HMGN4, ABHD6, MTF1, RBM17, PSMD5-AS1, IFNAR1, PGAP3	SNORD43, KCP, HIST1H3D, YRDC, EPHA10, CCL21, BTN1A1, HIST1H4E, HCG11, MIR3202-2, LOC105374988, MIR1238, LOC730098, MANEAL, PCAT29, ICOS, MIR3202-1, HCFC1-AS1, BTN3A3, IFT46, SNORD83B, BTN2A3P, PSMD5, IFNGR2, HCFC1, SNORD83A, ARID5B, MIR4492, C5orf30, LOC100506023, SNORD139, ABT1, HIST1H2BF, RPL3, CDKN2D, CCL19, ATG4D, NCK1-AS1, C1orf122, CCL27, FAM205A, SPRED2, NCK1
BRST HMEC	HSP90AB1, EOMES, INPP5B, TRAF1, BTN2A1, RSBN1, PADI4, PTPN22, ARCN1, ABHD6, LOC285819, SYNGR1, PDE4A, HMGN4, MTF1, HIST1H2AD, PSMD5-AS1, AARS2, IFNAR1	MIR320B1, HCG11, MIR4647, SLC35B2, LOC100506023, LOC105374988, BCL2L15, HIST1H4E, CTLA4, MIR1181, IFNGR2, C5orf30, HIST1H2BF, SNORD83A, GATA3-AS1, TMEM151B, MIR3202-2, RPL3, TAB1, EPHA10, GATA3, HIST1H3D, BTN1A1, HCFC1, SLC29A1, AP4B1-AS1, CD2, KCP, TCTE1, HCFC1-AS1, LOC101929726, SNORD83B, C1orf137, YRDC, C1orf122, SPRED2, SNORD139, ABT1, NFKBIE, MIR3202-1, MRPL4, MANEAL, SNORD43, MIR1908, PNMT
CRVX HeLa-S3	AFF3, TMPRSS3, IRF5, LOC285819, PHF19, TNPO3, AARS2, TRAF1, HIST1H2AD, PSMD5-AS1, PADI4, HMGN4, ABHD6, UBASH3A, IFNAR1	HIST1H4E, LINC01104, HIST1H2AH, LOC100507406, SLC17A1, C5orf30, MIR3202-1, SLC17A4, PSMD5, HCFC1-AS1, MIR3143, SLC35B2, LINC01185, ABT1, HCFC1, HIST1H2BF, LONRF2, TREH, LOC102723649, LOC105374988, TPI1P2, RSPH1, HCG11, HIST1H2AA, BTN1A1, FAM205A, REL, NFKBIE, HIST1H2BA, HIST1H3D, HIST1H2APS1, MIR3202-2, IFNGR2, LOC100506023, TCTE1, SLC29A1, HIST1H2BJ, FBRS, PRR14, FAM109A, HIST1H4I, HIST1H2AG, AT…
MUS HSMM	BTN2A1, PXK, ABHD6, LOC285819, RPP14, EOMES, ARCN1, IL11RA, AFF3, HMGN4, SLC35G2, TNPO3, SYNGR1, TMEM258, IFNAR1	ILF3-AS1, HCG11, TAF3, TREH, CCL27, SNORD43, HCFC1, SCGN, ILF3, MIR3202-1, PADI3, MIR6716, ABT1, CCL21, C5orf30, IFT46, RPL3, LOC100507406, SNORD83A, LINC01104, MIR3202-2, BTN1A1, CCL19, HCFC1-AS1, SNORD83B, IFNGR2, LOC102723649, LOC730098, LOC105374988, SNORD139, TPI1P2, MIR3972, PTPN2, ZNF322, LOC100506023, FAM98B, FAM205A, TAB1, MIR611, NCK1, FEN1, MIR1908
VAS HUVEC	TNPO3, SLC35G2, HIST1H2AD, HMGN4, TRAF1, PXK, LOC285819, KCTD20, ABHD6, PADI4, IL11RA, PHF19, IRF5, RPP14, TMPRSS3, UBASH3A, PSMD5-AS1, IFNAR1, RPN1	ABT1, LOC102723649, MIR718, CCL21, ZNF322, CCL19, MECP2, CCL27, GATA3-AS1, TREH, HIST1H4E, HCG11, LOC730098, HCFC1, TMEM187, RAB5B, BTN1A1, MIR3202-2, HIST1H3D, C5orf30, PSMD5, IFNGR2, HIST1H2BF, ILF3-AS1, ICOS, MIR3202-1, FAM205A, LOC100507406, HIST1H2BE, MIR3972, TPI1P2, IRAK1, RSPH1, LOC100506023, PADI3, HCFC1-AS1, GATA3
SKIN NHDF-Ad	LOC285819, HIST1H2AD, SYNGR1, ABHD6, EOMES, INPP5B, SLC44A2, MTF1, HMGN4, SLC35G2, LBH, IFNAR1	SNORD43, MIR3202-1, LOC102723649, RPL3, HIST1H3D, SNORD139, YRDC, ILF3-AS1, HCFC1-AS1, HIST1H2BF, ILF3, ABT1, SNORD83A, BTN1A1, HCFC1, MANEAL, C5orf30, HIST1H4E, LOC100506023, C1orf122, LOC105374988, LOC100507406, SPRED2, HCG11, QTRT1, IFNGR2, MIR3202-2, RAB5B, EPHA10, SNORD83B, FAM98B, FBRS, NCK1, IL20RB, PRR14
